# Supplementary material for: Modeling juvenile sea turtle bycatch risk in commercial and recreational fisheries
Source: iScience. 2023 Jan 13;26(2):105977. doi: 10.1016/j.isci.2023.105977 (PMC9900512; doi:10.1016/j.isci.2023.105977)
Supplement: Data S1. Tables S1–S6 [file mmc1.xlsx]

## Sheet: Table S1 - Bycatch
Observed Kemp's ridley bycatch in shrimp trawls						Observed Green turtle bycatch in shrimp trawls
Year	Species	Zone	Area	Count		Year	Species	Zone	Area	Count
2008	LK	35	NC	1		2016	CM	35	NC	1
2011	LK	32	SC	1		2016	CM	30	GA/EFL	1
2013	LK	30	GA/EFL	1		2008	CM	21	GOM_Area_4	1
2014	LK	31	GA	2		2010	CM	21	GOM_Area_4	1
2015	LK	31	GA	1		2011	CM	20	GOM_Area_4	1
2018	LK	31	GA	1		2012	CM	19	GOM_Area_4	1
2009	LK	20	GOM_Area_4	1		2012	CM	21	GOM_Area_4	1
2009	LK	19	GOM_Area_4	1		2013	CM	19	GOM_Area_4	2
2010	LK	21	GOM_Area_4	1		2013	CM	21	GOM_Area_4	1
2010	LK	19	GOM_Area_4	4		2014	CM	18	GOM_Area_4	1
2012	LK	19	GOM_Area_4	1		2016	CM	19	GOM_Area_4	1
2014	LK	19	GOM_Area_4	1		2017	CM	18	GOM_Area_4	1
2017	LK	18	GOM_Area_4	1		2009	CM	17	GOM_Area_3	1
2008	LK	16	GOM_Area_3	1		2013	CM	13	GOM_Area_3	1
2008	LK	15	GOM_Area_3	1		2015	CM	13	GOM_Area_3	1
2009	LK	17	GOM_Area_3	1		2015	CM	16	GOM_Area_3	2
2009	LK	16	GOM_Area_3	2		2016	CM	13	GOM_Area_3	1
2009	LK	15	GOM_Area_3	2		2016	CM	14	GOM_Area_3	1
2009	LK	14	GOM_Area_3	3		2017	CM	16	GOM_Area_3	1
2010	LK	16	GOM_Area_3	1		2018	CM	16	GOM_Area_3	1
2011	LK	16	GOM_Area_3	2		2009	CM	11	GOM_Area_2	1
2011	LK	15	GOM_Area_3	1		2013	CM	11	GOM_Area_2	1
2011	LK	14	GOM_Area_3	2		2016	CM	11	GOM_Area_2	1
2012	LK	15	GOM_Area_3	4		2017	CM	11	GOM_Area_2	1
2012	LK	13	GOM_Area_3	1
2013	LK	17	GOM_Area_3	1		Observed green turtle bycatch in gillnets
2014	LK	15	GOM_Area_3	1		Year	Species	Lat	Lon	Count
2016	LK	17	GOM_Area_3	1		2011	CM	33.5	-75.5	1
2016	LK	13	GOM_Area_3	1		2016	CM	29.5	-88.5	2
2017	LK	17	GOM_Area_3	1
2017	LK	16	GOM_Area_3	1		Observed green turtle bycatch in recreational fisheries
2017	LK	15	GOM_Area_3	5		Cook et al. 2020	Species	Region	Count
2017	LK	14	GOM_Area_3	5		2012	CM	MS	3
2017	LK	13	GOM_Area_3	4		2013	CM	MS	1
2009	LK	11	GOM_Area_2	1		2015	CM	MS	1
2012	LK	11	GOM_Area_2	1		Rose et al.	Species	Region	Count
2015	LK	11	GOM_Area_2	1		2014	CM	VA	1
2016	LK	11	GOM_Area_2	2		2015	CM	VA	1
2008	LK	2	GOM_Area_1	1		2016	CM	VA	1
2009	LK	8	GOM_Area_1	1		Seney 2008	Species	Region	Count
2011	LK	6	GOM_Area_1	1		2004	CM	TX	1
2012	LK	8	GOM_Area_1	2
2012	LK	2	GOM_Area_1	1
Observed Kemp's ridley bycatch in bottom longline
Year	Species	Lat	Lon	Count
2016	LK	29.5	-89.5	1
Observed Kemp's ridley bycatch in gillnets
Year	Species	Lat	Lon	Count
2009	LK	30.5	-88.5	1
2013	LK	29.5	-89.5	1
Observed Kemp's ridley bycatch in recreational fisheries
Cook et al. 2020	Species	Region	Count
2010	LK	MS	37
2011	LK	MS	24
2012	LK	MS	160
2013	LK	MS	239
2014	LK	MS	265
2015	LK	MS	226
Rudloe&Rudloe	Species	Region	Count
1996	LK	NW_FL	1
1997	LK	NW_FL	2
1998	LK	NW_FL	6
1999	LK	NW_FL	4
2000	LK	NW_FL	4
2001	LK	NW_FL	26
2002	LK	NW_FL	23
2003	LK	NW_FL	4
Rose et al.	Species	Region	Count
2014	LK	VA	14
2015	LK	VA	28
2016	LK	VA	36
2017	LK	VA	30
Seney 2008	Species	Region	Count
2003	LK	TX	14
2004	LK	TX	8
2005	LK	TX	3
2006	LK	TX	6
2007	LK	TX	11

## Sheet: Table S2 - Shrimp_Risk
Kemp's ridley (predicted number of recruits) * Shrimping Effort (km)
Year	GOM_Area_4 (TX)	GOM_Area_3 (LA)	GOM_Area_2 (MS/AL)	GOM_Area_1 (WFL)	EFL	GA	SC	NC
1996	4.66011e+11	1.80299e+10	9.0206e+08	0	1.59413e+08	6.50937e+07	7.45373e+06	0
1997	1.32494e+12	1.56105e+10	6.07558e+08	5.29852e+09	9.22225e+08	6.85021e+07	1.66151e+08	1.68494e+08
1998	5.66042e+11	2.23829e+10	4.59375e+09	1.07329e+10	2.12378e+08	1.4491e+07	6.4593e+08	1.33643e+08
1999	1.18237e+12	7.93213e+09	1.85039e+09	8.16819e+09	4.63934e+09	3.65598e+08	1.72214e+08	8.22986e+08
2000	1.62654e+12	1.58137e+10	2.05805e+08	4.22691e+09	1.13749e+09	1.09685e+08	1.87283e+08	2.86162e+07
2001	3.1584e+12	5.41451e+09	1.92231e+09	5.04432e+09	6.83246e+08	2.74355e+08	2.24527e+08	5.38285e+07
2002	1.91278e+12	1.69921e+10	2.37483e+08	7.76622e+09	1.02411e+09	5.58005e+06	0	1.23134e+08
2003	1.47431e+12	2.63886e+10	2.20361e+09	6.79213e+08	1.46713e+09	2.17046e+08	1.86111e+09	2.03909e+08
2004	2.37466e+12	7.77199e+10	5.31324e+08	1.38219e+10	2.25435e+09	3.65378e+08	8.30913e+08	5.05077e+07
2005	4.89022e+11	2.35025e+10	1.08706e+09	6.73978e+09	1.36938e+09	4.39321e+07	2.89663e+07	8.68555e+07
2006	4.48454e+11	8.31116e+09	1.30233e+08	6.95088e+08	2.85269e+09	1.82517e+08	5.32461e+07	0
2007	1.36179e+12	2.24665e+10	1.86656e+09	4.07694e+08	2.60262e+09	8.48615e+07	2.98197e+08	1.66177e+09
2008	3.01991e+12	1.30711e+10	2.08735e+09	3.6086e+08	1.02219e+09	3.72498e+07	0	2.26682e+07
2009	4.00433e+12	6.11875e+09	8.6086e+09	7.57286e+09	2.2911e+09	3.6641e+08	3.4972e+07	2.6736e+09
2010	3.90789e+11	3.71022e+10	1.52762e+07	1.01147e+10	3.07811e+08	2.96117e+07	6.63405e+07	8.04863e+07
2011	3.77823e+11	8.53919e+10	4.58013e+09	3.91061e+09	5.48408e+08	2.2931e+08	3.77859e+07	6.42696e+07
2012	6.24641e+11	8.42658e+09	4.84971e+07	2.5024e+09	2.08425e+07	0	0	8.75284e+07
2013	1.8768e+12	1.75964e+09	2.18195e+09	1.29103e+09	1.19061e+08	1.55422e+06	0	0
2014	4.1109e+11	6.6125e+10	1.51847e+10	8.97404e+09	3.04841e+10	8.86553e+08	5.80683e+09	7.54973e+09
2015	6.47874e+11	4.30561e+10	1.06929e+10	1.19456e+09	1.36169e+10	6.8381e+07	5.77611e+07	1.01822e+08
2016	7.62716e+11	3.73017e+10	4.50035e+09	6.59032e+07	0	684426	0	0
2017	NA	NA	NA	NA	NA	NA	NA	NA
Green turtle (predicted number of recruits) * Shrimping Effort (km)
Year	GOM_Area_4	GOM_Area_3	GOM_Area_2	GOM_Area_1	EFL	GA	SC	NC
1996	4.7588e+10	1.31977e+11	5.89754e+09	1.006e+11	2.76623e+10	2.55386e+10	1.1745e+10	1.55014e+10
1997	2.04076e+11	4.31074e+10	4.72132e+09	3.64061e+11	6.57988e+09	2.98102e+07	1.31228e+09	7.25292e+09
1998	3.02715e+10	7.42038e+10	7.0788e+10	4.82402e+11	3.9545e+11	1.49681e+11	8.74044e+10	2.93052e+10
1999	2.35239e+11	1.31029e+11	6.54596e+09	9.45459e+10	2.98336e+10	6.29184e+09	1.37448e+10	3.33513e+10
2000	6.49383e+10	2.10532e+11	6.94508e+09	6.67745e+10	4.45238e+11	1.06408e+10	9.22804e+10	4.78765e+09
2001	3.85969e+11	3.5825e+10	7.03686e+09	4.91791e+10	6.20703e+10	1.58319e+10	2.25662e+10	8.14068e+09
2002	1.00387e+11	3.23771e+11	3.74236e+09	2.02917e+11	2.2036e+10	8.15702e+07	5.1698e+10	1.124e+11
2003	1.60335e+11	2.8578e+11	2.33981e+09	7.54515e+10	8.89556e+10	1.95695e+10	4.97306e+10	1.00876e+10
2004	2.3278e+11	1.3357e+11	1.05592e+10	1.05597e+11	2.87927e+11	1.40903e+09	1.224e+09	1.50173e+09
2005	1.15602e+11	8.27135e+10	6.34893e+09	1.08911e+11	2.55922e+10	1.76759e+09	1.92862e+10	2.05928e+10
2006	3.82805e+11	1.7748e+11	2.17578e+10	2.09655e+10	2.42699e+10	8.65426e+10	2.45142e+10	7.18861e+09
2007	3.63042e+11	1.94867e+11	6.9989e+10	1.02908e+10	2.44449e+11	1.7807e+11	4.64317e+10	4.17612e+09
2008	4.81371e+11	2.95102e+11	6.87864e+09	5.5496e+10	4.77343e+10	2.66181e+09	1.70132e+11	1.86996e+09
2009	5.04221e+11	2.89704e+12	4.11506e+10	1.71573e+11	1.27201e+11	4.83339e+09	2.85457e+10	2.82222e+10
2010	2.52662e+11	8.31501e+10	3.68733e+09	1.33789e+11	1.82498e+11	2.28633e+10	5.67758e+10	1.50631e+10
2011	2.46443e+12	2.62723e+12	4.02368e+10	4.13267e+11	9.21821e+10	2.35995e+10	3.83472e+11	1.75109e+11
2012	3.57077e+12	2.68599e+12	8.62613e+10	8.07802e+11	1.38822e+10	1.93003e+08	2.47262e+09	1.11399e+10
2013	2.66163e+12	5.05261e+11	1.05522e+11	7.33542e+11	3.10764e+10	9.7096e+08	3.28484e+08	5.4036e+10
2014	9.26263e+11	2.68695e+12	2.44208e+11	7.57066e+10	7.4651e+10	1.04627e+09	9.26047e+08	5.53822e+10
2015	3.77155e+11	1.71069e+12	1.75025e+11	6.93205e+10	7.73945e+10	5.15622e+10	1.32825e+08	3.55215e+10
2016	1.39977e+12	3.07808e+12	1.08412e+11	1.2471e+11	9.75994e+11	1.67026e+09	3.25076e+10	6.52438e+10
2017	NA	NA	NA	NA	NA	NA	NA	NA

## Sheet: Table S3 - Rec_Risk
Kemp's ridley (predicted number of recruits) * Recreational Effort (Angler Days)
Year	TX	LA	MS	AL	WFL	EFL	GA	SC	NC	VA
1996	3.87131e+11	5.5408e+10	0	7.91769e+09	0	59520898275	4.54074e+08	6.08354e+07	0	0
1997	9.88999e+11	4.18621e+10	2.89996e+09	1.2513e+09	1.13805e+11	6.59398e+10	4.35137e+08	1325211153	2.28634e+09	0
1998	4.27881e+11	6.16235e+10	1.25572e+10	1.33119e+10	2.05381e+11	14222954735	9.26902e+07	4.86718e+09	1.73031e+09	0
1999	1.16108e+12	2.12384e+10	7.51531e+07	1.11941e+10	3.28711e+11	3.24313e+11	2.74506e+09	1.48152e+09	1.31678e+10	1.03165e+09
2000	1.51342e+12	5.0398e+10	2.08738e+08	1.23693e+09	2.26193e+11	9.08623e+10	9.82946e+08	1.86516e+09	5.77557e+08	0
2001	2.647e+12	1.76247e+10	1.36664e+10	9.80228e+08	2.48127e+11	5.2986e+10	2.34055e+09	2.21539e+09	1040741499	75699018
2002	1.67461e+12	4.55634e+10	0	1.76959e+09	2.74211e+11	7.78814e+10	4.57488e+07	0	2.2754e+09	3.01985e+09
2003	1.63737e+12	9.01476e+10	6.0151e+08	2.31631e+10	3.05307e+10	137655207533	2.35262e+09	2.30569e+10	4.74681e+09	3.16617e+09
2004	2.45969e+12	3.27947e+11	2.36207e+08	6.04553e+09	7.83882e+11	231194968186	4660726735	1.26696e+10	1.51596e+09	0
2005	6.98471e+11	1.38684e+11	0	1.48452e+10	4.3989e+11	2.22885e+11	850997547	6.46237e+08	3663320456	0
2006	9.38331e+11	4.21805e+10	0	2.23985e+09	6.49931e+10	5.30572e+11	3.82906e+09	1.379e+09	0	0
2007	2.93388e+12	1.45411e+11	4.38368e+09	2.2244e+10	6.65399e+10	626767020110	2.49305e+09	9.99316e+09	108245384154	6.19116e+10
2008	7.19309e+12	1.3378e+11	1.21821e+09	3.20034e+10	7.85694e+10	2.38804e+11	1.13282e+09	0	1.60964e+09	954439200
2009	8.80238e+12	5.31973e+10	4.22635e+10	8.86357e+10	8.13113e+11	5.71355e+11	1.05094e+10	1.23118e+09	190054851888	2.54343e+09
2010	8.75226e+11	4.12992e+11	5.36565e+07	8.62575e+08	1.44383e+12	9.81806e+10	1.0936e+09	3.17666e+09	7.64004e+09	0
2011	8.57907e+11	9.23554e+11	4.22439e+08	1.23791e+11	6.6819e+11	1.16751e+11	6.47716e+09	1.36793e+09	4.2006e+09	2726734272
2012	1.66958e+12	7.37427e+10	5.94236e+07	1.02232e+09	5.85558e+11	3.42261e+09	0	0	4854079342	0
2013	4.66271e+12	2.38708e+10	2.46528e+09	4.86248e+10	2.79668e+11	25063670996	6.09495e+07	0	0	0
2014	7.49521e+11	1.73543e+11	9.05251e+10	1.447e+11	2.39529e+12	7198324787680	3.72488e+10	2.49678e+11	5.54186e+11	107909115978
2015	1.63892e+12	1.38911e+11	5.81663e+10	1.36236e+11	8.09106e+11	2.94132e+12	2.99688e+09	2414419374	7.61375e+09	6.18914e+09
2016	1.7999e+12	6.52817e+10	1.20092e+10	9.6353e+10	3.97833e+10	55434574247	2.93365e+07	0	0	0
2017	3.71335e+11	3.42885e+11	3.52984e+10	5.93688e+10	4.30755e+11	7.57979e+11	0	0	0	0
Green turtle (predicted number of recruits) * Recreational Effort (Angler Days)
Year	TX	LA	MS	AL	WFL	EFL	GA	SC	NC	VA
1996	3.9533e+10	4.05837e+11	8.90887e+09	4.26494e+10	1.96419e+12	1.03284e+13	1.7815e+11	95859142362	2.15468e+11	0
1997	1.52332e+11	1.21441e+11	2.87014e+08	3.06325e+10	7.81954e+12	4.70466e+11	1.89359e+08	1.04667e+10	9.84172e+10	1.08258e+09
1998	2.28827e+10	2.69306e+11	2.83157e+10	3.5146e+11	9.23109e+12	2.64833e+13	9.57423e+11	6.58606e+11	3.7942e+11	6.52798e+08
1999	2.31002e+11	3.65724e+11	1.8124e+10	1.73415e+10	3.8048e+12	2.08552e+12	4.72417e+10	1.18244e+11	533620832169	3.93794e+10
2000	6.04219e+10	6.76717e+11	2.90935e+10	1.80942e+10	3.57327e+12	3.55656e+13	95357591455	9.19026e+11	9.66286e+10	26473866840
2001	3.23475e+11	1.09781e+11	1.53388e+10	4.05619e+10	2.41909e+12	4.81358e+12	135063969026	2.22659e+11	157394926908	2.65199e+09
2002	8.78878e+10	8.68183e+11	6.14019e+09	2.11438e+10	7.16461e+12	1.6758e+12	6.68764e+08	5.20019e+11	2.07703e+12	1.167e+12
2003	1.78069e+11	9.76475e+11	5.82383e+09	1.84516e+10	3.39155e+12	8346335465546	2.12118e+11	6.16101e+11	2.3483e+11	8943575728
2004	2.41116e+11	5.60118e+11	3.01257e+10	1.05671e+11	5.98874e+12	29528345336840	1.79734e+10	1.86635e+10	4.50738e+10	16131697357
2005	1.65114e+11	4.89017e+11	1.68078e+10	6.37254e+10	7.10841e+12	4.1655e+12	3.42394e+10	4.30276e+11	8.68544e+11	2.07138e+11
2006	8.00969e+11	9.00767e+11	1.8892e+11	1.23943e+11	1.96035e+12	4.51396e+12	1.8156e+12	6.34884e+11	3.8606e+11	1.50313e+11
2007	7.82151e+11	1.32504e+12	6.2113e+11	2.10962e+11	1.67957e+12	58868565378784	5231305425108	1.55602e+12	2.72027e+11	22373911746
2008	1.14657e+12	3.02042e+12	6.15239e+10	3.96679e+10	1.2083e+13	1.11517e+13	8.09494e+10	6.38815e+12	132784024100	11934568800
2009	1.10838e+12	2.53076e+13	2.07891e+11	3.63573e+11	1.84222e+13	3.17215e+13	1.38632e+11	1004941869876	2.00619e+12	1.80731e+10
2010	5.65872e+11	1.01498e+12	1.16569e+11	4.94972e+10	1.90979e+13	5.82103e+13	844371867880	2.71866e+12	1.42984e+12	0
2011	5.59587e+12	2.96817e+13	7.43429e+10	4.55706e+11	7.06132e+13	1.96248e+13	6.66599e+11	1.38825e+13	1.14449e+13	4.53882e+11
2012	9.54416e+12	2.51466e+13	2.80635e+11	7.87675e+11	1.89025e+14	2279636984625	4.99962e+09	7.59817e+10	6.17786e+11	2.40543e+11
2013	6.61253e+12	5.52717e+12	3.52857e+11	2.0478e+12	1.58902e+14	6.54194e+12	38076730629	1.65461e+10	3.98242e+12	1824675556928
2014	1.68881e+12	5.10997e+12	2.72328e+12	2.16099e+12	2.02071e+13	17627625442076	4.39591e+10	39817491252	4065321084306	2.22924e+11
2015	9.54083e+11	4.47366e+12	1.50294e+12	1.60427e+12	4.69525e+13	1.67175e+13	2.25977e+12	5552089095	2.65611e+12	6.40744e+11
2016	3.30327e+12	5.89902e+12	3.60213e+10	1.06569e+12	7.52826e+13	1.99267e+14	7.15922e+10	1.46571e+12	5.26006e+12	35830946295
2017	1.62288e+12	2.05555e+12	1.45125e+12	9.42381e+11	2.70448e+13	1.39201e+14	1.06625e+13	2.59669e+13	7.62819e+13	9.18835e+10

## Sheet: Table S4 - BLL_Risk
Kemp's ridley (predicted number of recruits) * Bottom Longline Effort (km * days)
Year	GOM_Z1	GOM_Z2	GOM_Z3	GOM_Z4	GOM_Z5	GOM_Z6	GOM_Z7	GOM_Z8	GOM_Z9	GOM_Z10	GOM_Z11	GOM_Z12	GOM_Z13	GOM_Z14	GOM_Z15	GOM_Z16	GOM_Z17	GOM_Z18	GOM_Z19	GOM_Z20	GOM_Z21	22	23	1780	2080	2181	2280	2328	2379	2380	2381	2382	2421	2472	2477	2479	2480	2481	2482	2487	2489	2529	2575	2578	2579	2580	2670	2672	2674
1996	0	0	0	0	0	0	0	0	0	7.15709e+08	0	0	0	0	0	5.55329e+06	3.53936e+08	1.48448e+07	4.42964e+08	1.3924e+10	0	0	0	0	0	0	0	0	0	0	0	0	0	0	0	0	0	320510	0	0	0	0	0	0	0	0	0	0	0
1997	4.21319e+06	1.23917e+07	4.98297e+07	0	9.48467e+07	4.44829e+07	0	1.02676e+09	7.17178e+08	9.05638e+07	8.21066e+07	0	0	1.59818e+07	8.31847e+07	6.86824e+08	3.26406e+07	5.83113e+07	4.12818e+07	6.40288e+10	2.32124e+07	0	0	0	0	0	0	0	0	0	0	0	0	0	0	0	0	90493.9	589.217	0	0	0	0	0	0	0	0	0	0
1998	2.37912e+06	2.07305e+07	0	2.45248e+09	671908	1.51434e+09	1.85983e+09	2.83549e+07	3.96571e+08	6.16298e+08	2.6919e+08	1.66269e+07	3.12693e+07	2.1985e+07	4.80246e+07	3.13028e+06	3.08132e+06	7.19983e+07	3.62281e+07	3.33045e+09	4.6741e+06	0	0	0	0	0	0	0	0	0	0	0	0	0	0	0	0	0	202000	0	0	0	0	0	0	0	0	0	0
1999	0	1.42131e+07	0	0	0	1.20518e+09	5.71543e+06	1.72684e+08	8.12071e+08	2.7855e+08	306445	0	1.01178e+06	2.78158e+06	9.08728e+06	3.7739e+06	2.44195e+07	8.59817e+06	8.81128e+06	6.58228e+10	1.50757e+08	0	0	0	0	0	0	0	0	0	0	0	0	0	0	0	0	4.33068e+06	9552.84	0	0	0	0	0	0	0	0	0	0
2000	0	0	0	6.58516e+07	0	1.77328e+08	0	1.13297e+07	2.41526e+09	4.0806e+07	1.69303e+06	0	2.37382e+06	7.87296e+06	2.29346e+08	2.3693e+07	7.01583e+06	4.3111e+07	6.20163e+07	6.22242e+10	1.01276e+09	0	0	0	0	0	0	0	0	0	0	0	0	0	0	0	0	7618.44	0	0	0	0	0	0	0	0	0	0	0
2001	0	1.28441e+09	0	0	0	0	0	5.78672e+06	1.4078e+07	1.10234e+07	5.61113e+07	130750	7.24874e+06	1.95201e+07	1.00849e+07	2.65374e+07	2.08442e+06	7.10536e+07	6.35894e+08	1.25111e+11	9.4481e+07	1.76417e+06	0	0	0	0	0	0	0	0	0	0	0	0	0	0	51708.7	436228	2.37321e+06	0	0	0	0	0	0	0	0	0	0
2002	0	7.06569e+06	0	1.45204e+06	0	3.20659e+08	0	0	1.86669e+09	3.45921e+07	0	0	6.45863e+07	1.49639e+07	5.34803e+07	3.40924e+07	7.3898e+07	244774	0	1.2904e+11	12215.8	412159	28364.4	0	0	0	0	0	0	0	0	0	0	0	0	0	0	4.56936e+06	14617.2	0	0	0	0	0	0	0	0	0	0
2003	0	0	0	1.22224e+08	0	2.51764e+08	0	6.93355e+07	3.73164e+07	1.15722e+09	8.73084e+06	0	8.73357e+07	2.84392e+07	2.91583e+07	3.56355e+08	1.64667e+08	3.42862e+08	3.64968e+08	5.48135e+11	1.61965e+08	1.40603e+06	0	0	0	0	0	0	0	0	0	0	0	0	0	0	0	0	0	0	0	0	0	0	0	0	0	0	0
2004	1.73184e+06	7.74861e+07	0	2.19568e+09	2.7781e+09	3.40051e+09	4.62966e+07	8.83838e+07	6.74669e+08	1.1257e+08	980569	0	8.74895e+06	2.19157e+08	1.20218e+09	5.80967e+07	1.13316e+08	1.11474e+08	1.29119e+10	5.58375e+11	1.4018e+07	0	0	0	0	0	0	0	0	0	0	0	0	0	0	0	207973	295750	1.55804e+06	0	0	0	0	0	0	0	0	0	0
2005	224.671	1.28709e+08	0	0	0	0	0	2.12358e+07	1.30401e+09	1.9054e+08	0	0	0	0	4.20234e+06	2.11628e+06	2.64557e+08	2.66013e+07	2.51441e+08	2.42071e+11	0	0	0	0	0	0	0	0	0	0	0	0	0	0	0	0	0	2.4678e+06	2.17822e+06	0	0	0	0	0	0	6682	0	0	0
2006	0	0	0	2.79901e+06	0	8.29487e+07	1.65608e+07	3.79398e+08	1.43516e+07	2.46001e+07	0	0	2.30606e+07	0	0	751160	3.35129e+07	4.45485e+07	3.02167e+08	2.11081e+11	8.14819e+06	0	0	0	0	0	0	0	0	0	0	0	0	0	0	0	212473	0	0	0	0	0	0	0	0	0	0	0	0
2007	4.94131e+06	6.55036e+07	0	7.3557e+08	1.95312e+08	0	0	0	0	2.49938e+08	1.27852e+07	0	8.98043e+06	4.56418e+07	7.74527e+07	1.10496e+07	1.03209e+08	2.52508e+08	4.84585e+07	1.87336e+11	2.89286e+10	0	0	0	0	0	0	0	0	0	0	0	0	0	0	0	210003	62500.8	83731.3	0	0	0	0	0	0	0	0	0	0
2008	0	0	0	0	0	0	0	0	2.57347e+08	3.8714e+08	6.48669e+06	0	0	2.45488e+08	3.66426e+06	1.14853e+07	6.78077e+06	1.34155e+08	1.49573e+09	8.89443e+11	5.78268e+07	0	0	0	0	0	0	0	0	0	0	0	0	0	0	0	0	11167.3	0	0	0	0	0	0	0	0	0	0	0
2009	56802.2	8.61626e+08	0	6.76528e+08	8.64972e+08	0	0	1.83613e+07	1.45691e+09	3.93732e+08	2.21139e+08	0	9.51152e+07	1.45709e+08	0	0	0	2.34464e+08	0	1.57825e+12	2.46099e+07	0	0	0	0	0	0	0	0	0	0	0	0	0	0	0	0	440931	934076	0	0	0	0	0	0	0	0	0	0
2010	2.49605e+06	0	0	1.54405e+09	3.61236e+08	9.40949e+08	1.03787e+08	2.43521e+09	4.22157e+06	1.31691e+06	57913.3	0	1.33253e+07	1.47037e+07	3.4789e+07	2.06863e+06	1.71418e+08	4.78643e+08	1.41465e+08	2.26619e+10	3.66363e+06	0	0	0	0	0	0	0	0	0	0	0	0	0	0	0	0	4377.01	0	0	0	0	0	0	0	0	0	0	0
2011	691966	0	0	0	0	9.87377e+08	0	6.91841e+07	4.08043e+08	0	288346	0	1.41542e+06	2.29504e+07	3.70992e+08	4.95654e+07	8.2776e+08	1.36866e+09	8.84384e+08	1.13477e+10	1.71584e+06	0	0	0	0	0	0	0	0	0	0	0	0	0	0	0	0	0	0	0	0	0	0	0	0	0	0	0	0
2012	0	0	0	6.64308e+06	0	7.78525e+08	1.24137e+06	9.43401e+08	1.42008e+08	1.09291e+06	214411	0	465506	1.40237e+06	6.69921e+06	6.03745e+06	3.43782e+07	4.67211e+07	2.38252e+08	4.13165e+10	0	0	0	0	0	0	0	0	0	0	0	0	0	0	0	0	0	0	0	0	0	0	0	0	0	0	0	0	0
2013	0	1.71291e+06	0	0	0	2.25824e+07	3.02423e+07	1.57007e+07	3.49508e+07	1.85429e+08	1.13149e+07	0	1.33709e+06	5.42169e+06	4.35028e+06	5.70401e+06	4.45159e+07	7.15706e+08	0	1.26605e+12	0	0	0	0	0	0	0	0	0	0	0	0	0	0	0	0	0	0	423323	0	0	0	0	0	0	0	0	0	0
2014	0	7.5703e+08	5.24758e+06	2.62168e+09	8.16774e+08	1.17061e+09	1.22279e+06	1.86897e+09	4.12416e+09	6.71631e+08	2.02981e+08	0	1.46701e+07	1.32767e+06	0	0	2.15586e+09	3.07211e+09	0	8.82041e+10	2.47729e+07	0	0	0	0	0	0	0	0	0	0	0	0	0	0	0	279944	0	2.35821e+08	0	0	0	0	0	0	0	0	0	0
2015	0	1.35172e+08	0	0	0	6.44738e+07	5.93011e+07	5.79289e+07	8.04537e+09	4.02838e+08	2.17728e+08	0	2.43344e+07	1.23084e+07	1.44344e+08	5.61442e+09	4.88059e+09	5.04008e+09	1.71217e+08	3.10332e+11	1.22022e+09	0	0	0	0	0	0	0	0	0	0	0	0	0	0	0	0	0	6.32645e+07	0	0	0	0	0	0	0	0	0	0
2016	0	2.37361e+07	0	0	0	1.76033e+06	1.67065e+06	1.82809e+06	9.8953e+07	7.66135e+08	9.39881e+07	0	5.78233e+07	2.99567e+08	2.36671e+08	1.90963e+09	7.93188e+09	4.0761e+09	5.63764e+08	4.19566e+11	1.98768e+08	0	0	0	0	0	0	0	0	0	0	0	0	0	0	0	0	0	1.77692e+06	0	0	0	0	0	0	0	0	0	0
2017	0	8.13364e+07	0	0	0	7.92638e+07	0	5.97984e+07	6.1908e+08	9.57321e+07	1.10445e+08	0	609220	2.97255e+08	4.82022e+07	1.22098e+09	1.04359e+11	4.94355e+09	0	6.00897e+10	1.93931e+09	0	0	0	0	0	0	0	0	0	0	0	0	0	0	0	0	2193.47	4.60417e+06	0	0	0	0	0	0	0	0	0	0
Green turtle (predicted number of recruits) * Bottom Longline Effort (km * days)
Year	GOM_Z1	GOM_Z2	GOM_Z3	GOM_Z4	GOM_Z5	GOM_Z6	GOM_Z7	GOM_Z8	GOM_Z9	GOM_Z10	GOM_Z11	GOM_Z12	GOM_Z13	GOM_Z14	GOM_Z15	GOM_Z16	GOM_Z17	GOM_Z18	GOM_Z19	GOM_Z20	GOM_Z21	22	23	1780	2080	2181	2280	2328	2379	2380	2381	2382	2421	2472	2477	2479	2480	2481	2482	2487	2489	2529	2575	2578	2579	2580	2670	2672	2674
1996	685140	1.64959e+07	1.39006e+06	2.53734e+09	2.8752e+09	5.74081e+09	2.32523e+08	2.18973e+09	1.19367e+10	3.85523e+09	7.04003e+08	667566	1.62674e+09	6.16309e+08	1.6361e+09	3.12908e+08	7.4941e+08	1.13028e+09	8.91102e+07	9.17776e+08	1.97408e+07	0	0	0	0	0	0	0	0	0	0	0	0	0	0	0	153095	547747	18939.6	0	0	0	0	0	1.33822e+07	0	0	0	0
1997	5.64048e+08	5.66464e+10	3.6054e+09	1.18563e+10	1.0044e+10	2.21031e+10	3.57534e+09	1.18729e+11	2.85361e+09	2.21706e+09	8.12623e+06	1.21476e+06	1.4918e+08	7.22386e+07	1.6521e+08	6.47375e+08	1.34458e+08	7.34224e+07	5.93082e+08	8.75134e+09	2.21125e+06	0	0	0	0	0	0	0	0	0	0	0	0	0	0	0	13550.3	4.17853e+07	2.6935e+06	0	0	0	0	0	131599	89894.5	0	0	0
1998	1.26303e+08	7.62933e+09	1.04001e+09	2.42064e+10	5.48095e+10	9.74202e+10	3.95017e+10	5.85647e+09	2.0681e+10	1.62714e+10	6.07007e+08	1.16383e+09	8.25921e+07	3.44711e+07	6.87718e+07	1.41686e+08	1.94001e+08	1.98874e+07	4.63344e+07	1.3351e+08	2.45246e+07	0	0	0	0	0	0	10890.3	0	0	0	0	0	0	0	0	6.98737e+07	7.4076e+06	7.43411e+07	0	0	0	0	0	462846	53.6501	0	0	0
1999	878113	2.03024e+09	74586.7	1.79109e+10	8.49302e+10	5.37731e+10	8.01819e+06	2.17055e+08	3.12984e+08	4.31519e+08	7.39026e+07	842894	4.05947e+07	4.92974e+08	2.76243e+07	4.98548e+07	1.35423e+07	1.04942e+08	3.78539e+06	3.60904e+09	8.14116e+07	0	0	0	0	0	0	0	0	0	0	0	0	0	0	0	26568.9	2.19004e+07	1.36455e+06	0	0	0	0	0	56.5732	7207.05	0	0	0
2000	3.21486e+06	3.25052e+08	3.47146e+07	7.53495e+09	5.44237e+10	1.36897e+10	6.70695e+09	2.28703e+09	4.61806e+09	5.96922e+08	2.35972e+08	9188.12	6.40664e+08	4.79961e+08	7.74788e+08	1.38399e+09	9.47906e+07	1.8255e+08	7.55537e+06	1.85956e+09	395.366	0	0	0	0	0	0	0	0	0	0	0	0	0	0	0	958617	7.72982e+07	2.60987e+07	0	0	0	0	0	4.46753e+07	0	0	0	0
2001	1.90041e+06	8.9348e+08	2.43974e+06	1.82792e+09	9.44585e+08	4.99887e+08	1.36482e+07	2.6051e+09	1.58999e+10	4.56149e+08	6.29777e+07	10982.2	1.61767e+07	9.53023e+06	5.99243e+07	3.37152e+08	3.74851e+07	6.52135e+08	4.56424e+08	9.8413e+09	1.29244e+08	3.94884e+07	0	0	0	0	0	0	0	0	0	0	0	0	0	0	1367.33	547384	1.65088e+06	0	0	0	0	0	0	0	0	0	0
2002	6.69796e+08	2.78009e+09	1.19432e+08	1.60455e+10	4.27907e+10	7.24699e+10	2.80045e+07	1.80194e+07	3.70972e+09	4.13321e+08	8.65398e+07	33.2631	1.60409e+09	2.15789e+08	1.11717e+08	9.63999e+08	1.48576e+09	1928.36	0	6.77256e+09	0	1.66039e+07	868615	0	0	0	0	0	0	0	0	0	0	0	0	0	0	3.10271e+07	5.75132e+06	0	0	0	0	0	0	2571.59	0	0	0
2003	2.68084e+07	3.42201e+07	1.83817e+07	9.38422e+08	9.02815e+09	1.46842e+10	0	6.0375e+09	1.15172e+10	9.2184e+08	8.45321e+07	140477	2.7804e+08	1.15845e+09	2.50917e+08	2.3855e+09	3.13512e+09	6.55261e+08	8.3404e+09	1.79115e+10	1.66619e+09	2.04406e+07	0	0	0	0	0	0	0	0	0	0	0	0	0	0	0	7.63261e+06	485431	0	0	0	0	0	1715.11	66730.8	0	0	0
2004	3.32828e+07	1.02846e+09	6.73505e+09	1.58383e+10	6.54922e+09	5.40835e+09	3.40275e+07	3.07591e+08	5.25281e+09	1.96763e+09	1.25061e+08	0	1.28513e+08	9.27194e+07	1.24406e+09	3.6266e+08	1.20838e+09	1.32351e+09	7.9558e+08	4.24594e+10	7.21138e+08	0	0	0	0	0	0	0	0	0	0	0	0	0	0	0	531207	3.55394e+06	2.06796e+07	0	0	0	0	0	154737	0	0	0	0
2005	154537	7.85429e+08	8.81829e+07	1.33252e+10	2.08615e+10	1.77403e+10	1.59149e+10	1.37022e+09	2.70146e+09	8.17926e+08	1.10132e+08	0	1.42607e+08	1.24855e+07	9.89144e+07	3.38662e+07	5.03883e+08	2.86782e+08	6.90693e+08	1.34358e+10	2.15336e+07	0	0	0	0	0	0	0	0	0	0	0	0	0	0	0	809938	4.1411e+07	1.32922e+07	0	0	0	0	0	0	71945.9	0	0	0
2006	12739.2	4.45682e+06	2.58698e+07	3.2679e+09	3.96016e+09	7.30739e+08	1.73022e+09	8.69295e+09	1.47923e+08	1.36126e+09	2.06521e+09	0	5.27615e+08	2.09359e+09	2.42204e+08	5.27764e+07	1.06451e+08	3.62412e+07	7.99829e+06	1.51803e+11	4.88525e+09	0	0	0	0	0	0	0	0	0	0	0	0	0	0	0	254978	640951	7282.34	0	0	0	0	0	0	7182.07	0	0	0
2007	4.32454e+07	1.15749e+09	4.50444e+08	3.70494e+09	3.79375e+09	1.00449e+09	1.52318e+08	1.04784e+09	2.55257e+09	2.37041e+09	1.81155e+09	83916.1	1.04825e+09	4.03365e+08	1.37197e+09	2.96056e+07	6.97478e+08	2.95045e+09	9.99719e+08	4.18006e+10	1.11959e+09	0	0	0	0	0	0	0	0	0	0	0	0	0	0	0	225811	772437	1.47959e+06	0	0	0	0	0	27338	18145.5	0	0	0
2008	4.21105e+07	9.68787e+07	2.4496e+09	8.67616e+09	6.46053e+10	6.44597e+10	2.34172e+10	8.44258e+09	2.00676e+08	4.79856e+08	3.276e+08	0	1.92808e+09	1.70285e+09	1.12036e+08	2.53015e+08	1.73033e+09	1.51682e+07	4.47608e+09	1.20914e+11	7.05911e+08	0	0	0	0	0	0	0	0	0	0	0	0	0	0	0	3.35089e+06	934490	0	0	0	0	0	0	0	0	0	0	0
2009	1.67579e+06	8.04352e+08	3.85426e+06	2.3388e+10	1.28869e+10	1.06173e+10	0	5.41636e+09	6.73178e+10	1.61504e+09	1.08777e+09	1.10018e+08	6.59009e+09	1.74172e+10	8.35753e+10	6.28043e+09	8.13193e+08	3.12181e+07	0	2.04206e+11	0	0	0	0	0	0	0	0	0	0	0	0	0	0	0	0	1.15115e+08	9.01019e+06	871986	0	0	0	0	0	0	0	0	0	0
2010	2.38951e+07	1.29493e+09	8.70689e+09	1.15965e+11	4.85304e+09	1.43703e+09	0	5.51173e+09	1.32728e+08	7.55686e+07	1.25817e+08	0	1.22477e+09	2.97033e+08	1.21395e+08	2.20797e+07	7.26334e+06	2.91786e+09	1.60941e+09	1.01555e+10	6.72443e+07	0	0	0	0	0	0	0	0	0	0	0	0	0	0	0	9.44123e+06	4.15904e+06	7.88885e+06	0	0	0	0	0	0	0	0	0	0
2011	9.07006e+07	2.1517e+09	5.44973e+09	2.32342e+10	3.304e+10	1.13711e+10	8.5384e+09	8.47243e+10	3.55469e+10	0	5.07446e+07	0	2.33176e+09	2.30794e+10	7.44727e+09	4.27592e+10	8.8488e+09	5.5535e+10	3.32155e+09	5.19229e+10	1.10206e+09	0	0	0	0	0	0	0	0	0	0	0	0	0	0	0	362753	8.31387e+06	1.50869e+07	0	0	0	0	0	0	0	0	0	0
2012	5.29493e+06	1.67049e+09	2.47694e+08	7.35905e+09	2.33164e+10	1.42128e+10	3.69482e+09	6.37199e+11	4.81329e+10	8.42062e+08	1.01258e+09	2.9309e+09	1.65086e+09	3.45208e+09	1.03815e+09	2.10453e+10	7.65936e+09	2.05778e+11	8.14622e+09	7.14798e+10	4.10699e+06	8.16647e+06	0	0	0	0	0	0	0	0	0	0	0	0	0	0	3.99834e+06	2.0686e+06	647855	0	0	0	0	0	0	117078	0	0	0
2013	2.43659e+06	1.06135e+09	2.52639e+09	1.33777e+10	1.08653e+10	6.99768e+09	7.46411e+06	1.06596e+11	3.04641e+11	7.80921e+09	1.61951e+09	0	1.28644e+09	8.1986e+08	9.26173e+07	9.78014e+08	2.09789e+10	2.14954e+11	0	5.44962e+11	0	0	0	0	0	0	0	0	0	0	0	0	0	0	0	0	509809	0	2.62299e+08	0	0	0	0	0	0	0	0	0	0
2014	0	6.8662e+09	5.50138e+09	2.20371e+10	3.06028e+10	1.06117e+10	1.16387e+07	7.2554e+09	3.44664e+10	1.00303e+10	6.10632e+09	0	2.55024e+09	2.0695e+08	0	0	1.48099e+11	1.87648e+11	0	3.09404e+10	1.35905e+10	0	0	0	0	0	0	0	0	0	0	0	0	0	0	0	1.0767e+07	0	2.13888e+09	0	0	0	0	0	0	0	0	0	0
2015	0	1.03452e+09	1.72698e+09	3.19243e+10	1.60004e+10	9.74068e+09	4.85648e+09	7.24581e+10	1.54873e+11	4.7437e+09	5.6258e+09	0	6.24227e+09	2.16838e+09	1.89558e+10	7.94741e+10	2.5149e+11	5.27562e+11	2.00633e+07	3.14918e+08	1.45275e+06	0	0	0	0	0	0	0	0	0	0	0	0	0	0	0	724.704	0	4.84188e+08	0	0	0	0	0	0	0	0	0	0
2016	0	1.15047e+09	5.44444e+08	1.51139e+10	3.75647e+09	8.76826e+09	5.14903e+08	4.75289e+10	3.03663e+11	8.47369e+09	2.81915e+08	0	1.25329e+10	2.03792e+10	7.01152e+09	9.11685e+10	7.45623e+11	2.80563e+11	1.28597e+10	1.9003e+11	8.15764e+09	0	0	0	0	0	0	0	0	0	0	0	0	0	0	0	0	0	8.61258e+07	0	0	0	0	0	0	0	0	0	0
2017	3.05235e+06	3.48179e+10	1.33192e+10	2.56641e+10	9.28505e+09	5.88921e+09	0	4.43653e+09	2.30541e+10	1.51959e+09	4.54083e+09	0	8.0437e+08	2.44487e+10	6.98211e+09	3.85615e+10	1.93931e+10	4.70026e+09	0	1.54886e+11	1.05753e+11	0	0	0	0	0	0	0	0	0	0	0	0	0	0	0	1.03057e+06	2.7641e+07	1.97092e+09	0	0	0	0	0	0	0	0	0	0
[truncated: 133 more columns]

## Sheet: Table S5 - Gillnet_Risk
Kemp's ridley (predicted number of recruits) * Gillnet Effort (km * days)
Year	GOM_Z1	GOM_Z2	GOM_Z3	GOM_Z4	GOM_Z5	GOM_Z6	GOM_Z7	GOM_Z8	GOM_Z9	GOM_Z10	GOM_Z11	GOM_Z12	GOM_Z13	GOM_Z14	GOM_Z15	GOM_Z16	GOM_Z17	GOM_Z18	GOM_Z19	GOM_Z20	GOM_Z21	22	23	1780	2080	2181	2280	2328	2379	2380	2381	2382	2421	2472	2477	2479	2480	2481	2482	2487	2489	2529	2575	2578	2579	2580	2670	2672	2674
1996	0	0	0	0	0	0	0	0	0	0	0	0	0	0	0	0	0	0	0	0	0	0	0	0	0	0	0	0	0	0	0	0	0	0	0	0	0	1363.51	0	0	0	0	0	0	0	0	0	0	0
1997	4036.88	633.493	174.413	0	174.757	1017.96	0	0	0	0	0	0	0	0	0	0	0	0	0	0	0	0	0	0	0	0	0	0	0	0	0	0	0	0	0	0	0	125.415	0	0	0	0	0	0	0	0	0	0	0
1998	4510.07	772.285	0	344.744	1.59366	23188.9	1542.65	0	0	0	0	0	0	469.239	0	0	0	0	0	0	0	0	0	0	0	0	0	0	0	0	0	0	0	0	0	0	0	0	0	0	0	0	0	0	0	0	0	0	0
1999	0	1267.4	0	0	0	16521.9	790.17	0	0	0	39.4227	0	0	0	13.3095	0	0	0	0	0	0	0	0	0	0	0	0	0	0	0	0	0	0	0	0	0	0	10757.4	0	0	0	0	0	0	0	0	0	0	0
2000	0	0	0	89.6886	0	486.94	0	70.4829	0	0	77.6755	0	0	0	0	0	47.2307	0	0	0	0	0	0	0	0	0	0	0	0	0	0	0	0	0	0	0	0	7.02336	0	0	0	0	0	0	0	0	0	0	0
2001	0	34101.9	0	0	0	0	0	0	0	0	0	0	0	0	309.517	0	0	0	0	0	0	0	0	0	0	0	0	0	0	0	0	0	0	0	0	0	197.434	31759.3	2783.83	0	0	0	0	0	0	3.76065	0	0	0
2002	0	5714	0	4.79958	0	709.893	0	0	0	0	0	0	0	0	0	0	0	0	0	0	0	0	0	0	0	0	0	0	0	0	0	0	0	0	0	0	0	0	424.65	0	0	0	0	0	0	0	0	0	0
2003	0	0	0	68.2805	0	551.668	0	0	0	0	0	0	0	0	0	0	0	0	0	0	0	0	0	0	0	0	0	0	0	0	0	0	0	0	0	0	0	0	0	0	0	0	0	0	0	0	0	0	0
2004	1567.2	2038.87	0	1741.27	1265.81	3771.17	0	0	0	0	0	0	0	0	0	0	0	0	0	0	0	0	0	0	0	0	0	0	0	0	0	0	0	0	0	0	705.349	799.105	2509.38	0	0	0	0	0	0	92.9401	0	0	0
2005	18.9793	5705.67	0	0	0	0	0	0	0	0	0	0	0	0	0	0	0	0	0	0	0	0	0	0	0	0	0	0	0	0	0	0	0	0	0	0	0	15519.1	0	0	0	0	0	0	0	113.898	0	0	0
2006	0	0	0	0	0	0	0	0	3033.57	25008.4	0	0	16.9203	0	0	582.26	0	0	0	0	0	0	0	0	0	0	0	0	0	0	0	0	0	0	0	0	0	0	0	0	0	0	0	0	0	0	0	0	0
2007	6221.69	1210.99	0	0	0	0	0	0	0	0	29545.9	0	0	3990.52	0	0	0	0	0	0	0	0	0	0	0	0	0	0	0	0	0	0	0	0	0	0	0	1811.11	1197.15	0	0	0	0	0	0	0	0	0	0
2008	0	0	0	0	0	0	0	0	0	424982	62610.4	0	0	30571.4	6218.16	0	0	0	0	0	0	0	0	0	0	0	0	0	0	0	0	0	0	0	0	0	0	228.422	0	0	0	0	0	0	0	0	0	0	0
2009	9104.3	109462	0	0	1480.22	0	0	0	0	4.20502e+06	2.73251e+06	0	1.22813e+06	8065.58	0	0	0	0	0	0	0	0	0	0	0	0	0	0	0	0	0	0	0	0	0	0	0	2287.45	0	0	0	0	0	0	0	0	0	0	0
2010	6823.37	0	0	0	0	1077.27	0	0	0	1217.83	1950.08	0	0	0	0	0	0	0	0	0	0	0	0	0	0	0	0	0	0	0	0	0	0	0	0	0	0	74.6083	0	0	0	0	0	0	13.4476	0	0	0	0
2011	171.553	0	0	0	0	4489.28	0	0	0	135276	101191	0	29133.4	0	42021.7	0	0	0	0	0	0	0	0	0	0	0	0	0	0	0	0	0	0	0	0	0	0	0	0	0	0	0	0	0	0	0	0	0	0
2012	0	0	0	0	0	69523.2	0	0	0	29593.8	9379.9	0	724.689	0	1523.28	0	0	0	0	0	0	0	0	0	0	0	0	0	0	0	0	0	0	0	0	0	0	0	0	0	0	0	0	0	0	0	0	0	0
2013	0	294.257	0	0	0	6101.57	0	0	683.933	245869	45692.5	1895.58	0	0	0	0	0	0	0	0	0	0	0	0	0	0	0	0	0	0	0	0	0	0	0	0	0	180.589	0	0	0	0	0	0	0	0	0	0	0
2014	9072.15	36520.9	144.101	0	26132.3	2.7672e+06	464.038	0	0	871188	2.70151e+06	0	0	0	0	0	0	0	0	0	0	0	0	0	0	0	0	0	0	0	0	0	0	0	0	0	0	21357.4	0	0	0	0	0	0	0	0	0	0	0
2015	22.471	4962.08	0	0	0	474064	0	0	0	1.70544e+06	731475	0	0	110.161	0	0	0	0	0	0	0	0	0	0	0	0	0	0	0	0	0	0	0	0	0	0	0	1248.98	0	0	0	0	0	0	0	0	0	0	0
2016	4.08983	324.085	0	0	0	859.934	0	5.69306	0	0	0	0	0	0	0	0	0	0	0	0	0	0	0	0	0	0	0	0	0	0	0	0	0	0	0	0	0	0	432.114	0	0	0	0	0	0	0	0	0	0
2017	0	1207	0	0	0	21266.4	0	0	0	81098.6	251659	0	0	7468.24	0	0	0	0	0	0	0	0	0	0	0	0	0	0	0	0	0	0	0	0	0	0	0	0	276.605	0	0	0	0	0	0	0	0	0	0
Green turtle (predicted number of recruits) * Gillnet Effort (km * days)
Year	GOM_Z1	GOM_Z2	GOM_Z3	GOM_Z4	GOM_Z5	GOM_Z6	GOM_Z7	GOM_Z8	GOM_Z9	GOM_Z10	GOM_Z11	GOM_Z12	GOM_Z13	GOM_Z14	GOM_Z15	GOM_Z16	GOM_Z17	GOM_Z18	GOM_Z19	GOM_Z20	GOM_Z21	22	23	1780	2080	2181	2280	2328	2379	2380	2381	2382	2421	2472	2477	2479	2480	2481	2482	2487	2489	2529	2575	2578	2579	2580	2670	2672	2674
1996	783.134	2768.54	0	0	1265.2	29901.2	1417.28	0	0	0	0	438.049	0	0	71963.5	0	0	0	0	0	0	0	0	0	0	0	0	0	0	0	0	0	0	0	0	0	0	2330.21	0	0	0	0	0	0	0	0	0	0	0
1997	540444	2.8959e+06	12619.6	0	18506.2	505814	10326.7	0	0	0	0	4273.19	11509	0	0	0	0	0	0	0	0	0	0	0	0	0	0	0	0	0	0	0	0	0	0	0	0	57910.2	0	0	0	0	0	0	0	2.97947	0	0	0
1998	239432	284220	5844.38	3402.69	129999	1.49179e+06	32765	0	0	0	0	0	0	735.736	0	0	0	0	0	0	0	0	0	0	0	0	0	0	1.27736	0	0	0	0	0	0	0	6196.83	40223.2	0	0	0	0	0	0	0	0.524171	0	0	0
1999	13058.3	181039	4.12234	13252.8	171288	737178	1108.53	0	0	0	9507.22	0	0	0	40.4593	0	0	0	0	0	0	0	0	0	0	0	0	0	0	0	0	0	0	0	0	0	3.59428	54400.5	0	0	0	0	0	0	0	3.61317	0	0	0
2000	8034.39	55731.3	1332.5	10262.5	897720	37591.6	195061	14227.8	0	0	10826.3	0	0	0	0	0	638.133	0	0	0	0	0	0	0	0	0	0	0	0	0	0	0	0	0	0	0	931.873	71260.4	0	0	0	0	0	0	0	314.634	0	0	0
2001	4192.67	23722.4	429.461	2312.86	21568.6	19414.5	339.776	0	0	0	0	0	0	0	1839.14	0	0	0	0	0	0	0	0	0	0	0	0	0	0	0	0	0	0	0	0	0	5.22074	39852	1936.53	0	0	0	0	0	0	0.110851	0	0	0
2002	4.07142e+06	2.24825e+06	1550.63	53036.6	105528	160438	0	0	0	0	0	0	0	0	0	0	0	0	0	0	0	0	0	0	0	0	0	0	0	0	0	0	0	0	0	0	0	0	167084	0	0	0	0	0	6.21884	1.19761	0	0	0
2003	61481.7	2650.49	2723.16	524.248	5321.61	32176.1	0	0	0	0	0	0	0	0	0	0	0	0	0	0	0	0	0	0	0	0	0	0	0	0	0	0	0	0	0	0	0	18503.4	1950.11	0	0	0	0	0	0	0	0	0	0
2004	30118.7	27061.6	275665	12560.4	2984.09	5997.86	0	0	0	0	0	0	0	0	0	0	0	0	0	0	0	0	0	0	0	0	0	0	0	0	0	0	0	0	0	0	1801.61	9602.6	33306.5	0	0	0	0	0	0	809.766	0	0	0
2005	13054.6	34818	9770.3	0	2887.09	45161.1	0	0	0	0	0	0	0	0	0	0	0	0	0	0	0	0	0	0	0	0	0	0	0	0	0	0	0	0	0	0	0	260419	0	0	0	0	0	0	0	1226.35	0	0	0
2006	683.284	145.889	513.216	0	0	0	0	0	31267.3	1.38386e+06	4.87432e+06	0	387.128	0	22869.2	40909.5	0	0	0	0	0	0	0	0	0	0	0	0	0	0	0	0	0	0	0	0	0	11027.4	137.251	0	0	0	0	0	0	217.639	0	0	0
2007	54451	21399	30230.2	0	0	514.922	220.962	0	0	0	4.1864e+06	0	0	35266.7	0	0	0	0	0	0	0	0	0	0	0	0	0	0	0	0	0	0	0	0	0	0	0	22383.2	21154.5	0	0	0	0	0	0	15.2741	0	0	0
2008	135065	11646.8	138675	2176.65	0	17873.7	2801.46	0	0	526761	3.16204e+06	0	2.01713e+06	212062	190123	0	0	0	0	0	0	0	0	0	0	0	0	0	0	0	0	0	0	0	0	0	0	19114.6	0	0	0	0	0	0	0	0	0	0	0
2009	268598	102186	898.156	0	22053.2	6478.39	0	0	0	1.72485e+07	1.3441e+07	0	8.50914e+07	964107	4.85173e+07	0	0	0	0	0	0	0	0	0	0	0	0	0	0	0	0	0	0	0	0	0	0	46742.7	0	0	0	0	0	0	0	0	0	0	0
2010	65321.2	193794	1.74254e+06	0	0	1645.22	0	0	0	69883	4.23655e+06	0	0	0	0	0	0	0	0	0	0	0	0	0	0	0	0	0	0	0	0	0	0	0	0	0	0	70892.8	0	0	0	0	0	0	2996.45	0	0	0	0
2011	22486.6	108280	4.28076e+06	0	6.92653e+06	51700.7	0	0	0	497986	1.78081e+07	0	4.79944e+07	0	843542	0	0	0	0	0	0	0	0	0	0	0	0	0	0	0	0	0	0	0	0	0	0	26993.1	0	0	0	0	0	0	0	0	0	0	0
2012	165508	104909	35476.4	0	1.70253e+06	1.26922e+06	0	0	0	2.28014e+07	4.42977e+07	0	2.57003e+06	0	236057	0	0	0	0	0	0	0	0	0	0	0	0	0	0	0	0	0	0	0	0	0	0	26445.3	0	0	0	0	0	0	0	0	0	0	0
2013	245241	182327	78227.5	23698.3	555616	1.89071e+06	0	0	5.96137e+06	1.03546e+07	6.54e+06	49658.5	0	0	0	0	0	0	0	0	0	0	0	0	0	0	0	0	0	0	0	0	0	0	0	0	0	51256.3	0	0	0	0	0	0	0	0	0	0	0
2014	248628	331242	151071	0	979123	2.5085e+07	4416.8	0	0	1.30106e+07	8.127e+07	0	0	0	0	0	0	0	0	0	0	0	0	0	0	0	0	0	0	0	0	0	0	0	0	0	0	139511	0	0	0	0	0	0	0	0	0	0	0
2015	7152.55	37976.7	266165	37983.4	1.11857e+07	7.16214e+07	0	0	0	2.00827e+07	1.89004e+07	0	0	19407.3	0	0	0	0	0	0	0	0	0	0	0	0	0	0	0	0	0	0	0	0	0	0	0	27433.1	0	0	0	0	0	0	0	0	0	0	0
2016	40881.4	15708.2	38427	0	1.48459e+06	4.28336e+06	0	148015	0	0	0	0	0	0	0	0	0	0	0	0	0	0	0	0	0	0	0	0	0	0	0	0	0	0	0	0	0	0	20944.2	0	0	0	0	0	0	0	0	0	0
2017	17342.9	516685	1.65467e+06	0	247292	1.58007e+06	0	0	0	1.2873e+06	1.03467e+07	0	0	614251	0	0	0	0	0	0	0	0	0	0	0	0	0	0	0	0	0	0	0	0	0	0	0	0	118407	0	0	0	0	0	0	0	0	0	0
[truncated: 133 more columns]

## Sheet: Table S6 - H&L_Risk
Kemp's ridley (predicted number of recruits) * Comm. Hook & Line Effort (Lines * Days)
Year	GOM_Z1	GOM_Z2	GOM_Z3	GOM_Z4	GOM_Z5	GOM_Z6	GOM_Z7	GOM_Z8	GOM_Z9	GOM_Z10	GOM_Z11	GOM_Z12	GOM_Z13	GOM_Z14	GOM_Z15	GOM_Z16	GOM_Z17	GOM_Z18	GOM_Z19	GOM_Z20	GOM_Z21	22	23	1780	2080	2181	2280	2328	2379	2380	2381	2382	2421	2472	2477	2479	2480	2481	2482	2487	2489	2529	2575	2578	2579	2580	2670	2672	2674
1996	0	0	0	0	0	0	0	0	0	6.52804e+07	0	0	0	0	0	436240	1.48347e+08	855118	3.66561e+07	3.55499e+08	0	8.2425	0	0	0	0	0	0	0	0	0	0	0	0	0	0	0	1.07384e+07	0	0	0	0	0	0	0	0	0	0	0
1997	2.66794e+06	276118	309216	0	627505	794823	0	1.73494e+07	2.853e+07	5.36286e+06	1.41433e+07	0	0	3.30763e+06	1.1577e+07	3.94274e+07	5.61383e+06	7.23787e+06	6.31372e+06	1.48928e+09	3.19142e+07	189652	9738.88	0	0	0	0	0	0	0	0	0	0	0	0	0	0	641845	154211	0	0	0	0	0	0	0	0	0	0
1998	987282	454939	0	2.72658e+07	5934.65	6.35718e+07	2.9942e+07	2.37874e+06	1.97069e+07	4.58656e+07	8.11049e+07	2.50233e+06	1.84031e+07	1.18764e+07	5.04265e+07	2.45888e+06	1.76004e+06	3.66758e+07	1.77251e+07	6.7863e+08	455631	146379	29031.9	0	0	0	0	0	0	0	0	0	0	0	0	0	0	0	290253	146.167	0	0	0	0	0	0	0	0	0
1999	0	498694	0	0	0	6.66374e+07	665068	2.54656e+07	6.50162e+07	7.87335e+07	501849	0	1.18184e+06	2.37678e+06	2.85082e+06	2.07329e+06	5.46256e+07	7.82059e+07	2.57015e+08	1.23785e+09	1.36988e+06	0	20304.8	0	0	0	0	0	0	0	0	0	0	0	0	0	0	5.15832e+07	117862	0	0	0	0	0	0	0	0	0	0
2000	0	0	0	742181	0	1.03744e+07	0	869416	5.15983e+07	7.43407e+06	1.05068e+06	0	856296	532673	2.9578e+07	7.35727e+06	1.22169e+07	2.97159e+07	8.39809e+07	1.48277e+09	9.77211e+07	69886	0	0	0	0	0	0	0	0	0	0	0	0	0	0	0	11070.1	0	0	0	0	0	0	0	0	0	0	0
2001	0	8.02702e+07	0	0	0	0	0	434480	298399	3.80797e+06	7.87634e+07	1.94994e+06	2.99043e+06	4.8703e+06	2.04104e+06	6.44071e+06	4.20659e+06	4.46344e+07	4.99047e+08	4.59605e+09	6.22715e+06	356267	0	0	0	0	0	0	0	0	0	0	0	0	0	0	2.30527e+06	6.70439e+07	4.75521e+07	0	0	0	0	0	0	1.90126e+06	0	0	0
2002	0	782416	0	25637.9	0	1.28507e+07	0	0	4.93161e+07	8.43667e+06	0	0	2.0328e+07	5.14078e+06	1.14031e+07	1.09416e+07	3.48252e+07	675605	0	2.58462e+09	12424.4	1.09834e+06	10574.9	0	0	0	0	0	0	0	0	0	0	0	0	0	0	6.46028e+06	441751	0	0	0	0	0	0	0	0	0	0
2003	0	0	0	1.88705e+06	0	9.8595e+06	0	7.89717e+06	764683	1.04797e+08	3.85943e+06	0	5.11891e+07	2.52134e+06	1.17889e+07	2.88133e+07	8.12736e+07	9.45599e+07	2.79557e+07	1.64402e+09	3.6134e+06	987263	6347.15	0	0	0	0	0	0	0	0	0	0	0	0	0	0	0	0	0	0	0	0	0	0	0	0	0	0
2004	3.39244e+06	3.58448e+06	0	3.25453e+07	3.2636e+07	1.65516e+08	5.13383e+06	1.4663e+07	6.08514e+07	2.28606e+07	1.11313e+06	579242	6.09921e+06	1.03239e+08	2.17495e+08	1.55842e+07	4.53905e+07	3.60902e+07	5.93594e+08	4.32247e+09	328408	19747.3	0	0	0	0	0	0	0	0	0	0	0	0	0	0	1.34389e+06	1.27702e+07	2.65078e+06	0	0	0	0	0	0	578062	0	0	0
2005	7992.26	9.87647e+06	0	0	0	0	0	3.44463e+06	5.18892e+07	4.19683e+07	0	0	0	0	3.0764e+06	2.13668e+06	2.79594e+08	1.00533e+08	4.89693e+07	2.44531e+09	0	10419.4	4681.96	0	0	0	0	0	0	0	0	0	0	0	0	0	0	2.70741e+07	5.80806e+06	0	0	0	0	0	258.514	3.79795e+06	0	0	0
2006	0	0	0	71995.9	0	4.6404e+06	4.4465e+06	3.67538e+07	1.87162e+06	6.71103e+06	0	0	2.38318e+07	0	0	572581	4.6222e+07	2.7747e+08	3.655e+07	2.53745e+09	240511	10463.5	140216	0	0	0	0	0	0	0	0	0	0	0	0	0	1.59138e+06	0	0	0	0	0	0	0	523254	0	0	0	0
2007	1.74926e+06	3.14547e+06	0	9.48435e+06	1.55438e+06	0	0	0	0	7.32176e+07	1.54991e+07	0	2.82829e+06	4.53126e+06	1.43377e+07	3.40893e+07	8.01922e+07	1.39974e+08	9.29834e+06	2.28112e+09	3.93875e+08	0	0	0	0	0	0	0	0	0	0	0	0	0	0	0	6.02957e+06	8.24534e+06	2.50635e+06	0	0	0	0	0	0	0	0	0	0
2008	0	0	0	0	0	0	0	0	2.37217e+07	1.22347e+08	3.92712e+06	0	0	8.69918e+07	1.43558e+06	9.44155e+06	2.9892e+06	4.03314e+08	9.62658e+07	5.23896e+09	626952	0	0	0	0	0	0	0	0	0	0	0	0	0	0	0	0	1.44662e+06	0	0	0	0	0	0	0	0	0	0	0
2009	1.07571e+06	1.26859e+08	0	4.20605e+07	3.82809e+07	0	0	3.56434e+06	9.45525e+07	3.67246e+08	2.00094e+08	0	1.61351e+07	1.6512e+07	0	0	0	5.25331e+08	2.89003e+08	7.28067e+09	273535	0	0	0	0	0	0	0	0	0	0	0	0	0	0	0	0	1.36283e+07	1.30871e+08	0	0	0	0	0	0	89952.5	0	0	0
2010	2.59575e+06	0	0	1.29046e+08	2.27736e+07	2.18731e+08	3.8114e+07	7.1352e+08	1.07707e+06	2.20572e+06	101766	0	1.06839e+06	2.5605e+06	9.01273e+06	753078	1.59776e+08	1.05048e+08	2.01332e+07	8.97605e+08	265606	0	0	0	0	0	0	0	0	0	0	0	0	0	0	0	0	241616	0	0	0	0	0	0	75659.2	0	0	0	0
2011	398182	0	0	0	0	1.55322e+08	0	2.12001e+07	1.29098e+08	4.15566e+08	696420	0	711898	1.56622e+06	8.78066e+07	1.9902e+06	5.32062e+08	1.8316e+08	1.7909e+08	1.19311e+09	24470.1	0	0	0	0	0	0	0	0	0	0	0	0	0	0	0	0	0	0	0	0	0	0	0	0	0	0	0	0
2012	0	0	0	174322	0	1.64148e+08	293943	2.24551e+08	3.27515e+07	2.70107e+06	158269	0	285517	284706	2.7827e+07	453470	2.69772e+07	7.61298e+06	1.02597e+08	1.8486e+09	0	0	0	0	0	0	0	0	0	0	0	0	0	0	0	0	0	0	0	0	0	0	0	0	0	0	0	0	0
2013	0	338994	0	0	0	3.07516e+06	4.60734e+07	3.71429e+06	4.2398e+06	8.02807e+07	5.65673e+06	0	1.15479e+06	1.20155e+06	990617	3.69804e+06	2.14828e+06	2.36811e+07	1.57142e+07	1.9632e+10	2.66977e+07	0	0	0	0	0	0	0	0	0	0	0	0	0	0	0	0	780650	257016	0	0	0	0	0	0	0	0	0	0
2014	2.18831e+06	7.52453e+07	170662	8.73387e+07	2.25822e+07	1.87601e+08	2.55929e+06	5.39069e+08	4.33028e+08	1.54148e+08	2.83268e+08	343494	1.93759e+07	1.23343e+07	6.91643e+07	2.24528e+08	3.31286e+07	3.97848e+07	1.1787e+08	1.27233e+09	25140.1	0	0	0	0	0	0	0	0	0	0	0	0	0	0	0	8.80653e+06	1.37717e+08	4.71226e+07	0	3204.02	0	0	0	170380	9.99303e+06	0	0	0
2015	19110.1	8.69409e+06	0	0	0	7.3839e+06	3.33056e+07	1.06073e+07	1.42827e+08	1.13476e+08	1.80072e+08	747414	1.18125e+07	6.32107e+06	2.62096e+06	3.38335e+08	4.77741e+07	3.21306e+07	6.04355e+06	3.55052e+09	553508	0	0	0	0	0	0	0	0	0	0	0	0	0	0	0	0	9.48235e+06	1.38013e+07	0	0	0	0	0	987650	0	0	0	0
2016	2598.65	2.40408e+06	0	0	0	239168	1.34528e+06	376919	4.84153e+06	1.11715e+08	3.87584e+07	0	5.85834e+06	7.71414e+06	2.58002e+06	9.79787e+07	4.11222e+07	3.05827e+07	2.46087e+07	2.83555e+09	188022	0	0	0	0	0	0	0	0	0	0	0	0	0	0	0	0	182807	3.96305e+06	0	0	0	0	0	0	0	0	0	0
2017	0	2.78116e+06	0	0	0	6.37525e+06	2.88193e+07	1.07975e+07	4.50786e+07	4.34532e+07	6.23107e+07	0	1.68497e+06	2.34905e+07	1.63655e+06	4.89623e+07	2.98586e+08	1.17162e+08	4.54388e+07	3.14037e+08	732777	0	0	0	0	0	0	0	0	0	0	0	0	0	0	0	0	319099	5.60558e+06	0	0	0	0	0	0	0	0	0	0
Green turtle (predicted number of recruits) * Comm. Hook & Line Effort (Lines * Days)
Year	GOM_Z1	GOM_Z2	GOM_Z3	GOM_Z4	GOM_Z5	GOM_Z6	GOM_Z7	GOM_Z8	GOM_Z9	GOM_Z10	GOM_Z11	GOM_Z12	GOM_Z13	GOM_Z14	GOM_Z15	GOM_Z16	GOM_Z17	GOM_Z18	GOM_Z19	GOM_Z20	GOM_Z21	22	23	1780	2080	2181	2280	2328	2379	2380	2381	2382	2421	2472	2477	2479	2480	2481	2482	2487	2489	2529	2575	2578	2579	2580	2670	2672	2674
1996	424167	403801	13762.5	2.21651e+07	2.59196e+07	1.27798e+08	5.68979e+06	8.03417e+07	8.21369e+08	3.51639e+08	3.08639e+07	99440.9	1.22992e+08	2.55178e+07	1.24061e+08	2.45805e+07	3.14104e+08	6.51085e+07	7.37403e+06	2.3432e+07	553059	356799	4648.43	0	0	0	0	0	0	0	0	0	0	0	0	0	1.04673e+06	1.83517e+07	148134	0	0	0	0	0	2.17299e+07	0	0	0	0
1997	3.57175e+08	1.26222e+09	2.23732e+07	1.119e+08	6.64508e+07	3.9494e+08	6.51597e+07	2.00618e+09	1.13519e+08	1.31286e+08	1.39978e+06	1.04973e+06	3.32958e+07	1.49507e+07	2.29928e+07	3.71628e+07	2.31253e+07	9.11354e+06	9.0707e+07	2.03552e+08	3.04019e+06	13052	24804.6	0	0	0	0	0	0	0	0	0	0	0	0	0	759294	2.9637e+08	7.04948e+08	0	0	0	0	0	91151.4	4.93849e+06	0	0	0
1998	5.2413e+07	1.67429e+08	1.0109e+07	2.69119e+08	4.84106e+08	4.08969e+09	6.3595e+08	4.91309e+08	1.02771e+09	1.21094e+09	1.82886e+08	1.75156e+08	4.86083e+07	1.86214e+07	7.22115e+07	1.11296e+08	1.10812e+08	1.01306e+07	2.26698e+07	2.72047e+07	2.39066e+06	51866.9	126354	0	0	0	0	10.8271	0	11627.5	130925	0	66.5991	12.6619	0	0	1.02536e+08	1.08641e+08	1.06821e+08	0	0	220.988	346.013	3084.18	118936	7018.55	0	0	962.285
1999	6.25812e+06	7.12345e+07	1207.99	1.46614e+08	7.68113e+08	2.97324e+09	933025	3.20089e+07	2.50582e+07	1.21971e+08	1.21026e+08	5.47195e+06	4.74179e+07	4.21232e+08	8.66618e+06	2.73891e+07	3.02938e+07	9.54513e+08	1.10415e+08	6.78711e+07	739763	0	74027.1	0	0	0	0	0	0	0	0	0	0	0	0	0	282077	2.60859e+08	1.68357e+07	0	0	0	0	0	613.226	986785	1897.18	2246.49	1887.27
2000	2.12577e+06	2.61874e+07	1.09635e+06	8.49227e+07	5.39589e+08	8.00899e+08	9.92881e+08	1.75502e+08	9.86576e+07	1.08748e+08	1.46441e+08	5.69069e+06	2.31104e+08	3.24734e+07	9.99218e+07	4.29764e+08	1.65063e+08	1.2583e+08	1.02313e+07	4.43123e+07	38.1487	2.0614e+06	153983	0	0	0	0	0	0	0	0	0	0	0	0	0	1.91706e+07	1.1232e+08	1.60243e+07	0	0	0	0	0	1.82505e+06	1.75568e+07	0	0	0
2001	919178	5.58387e+07	82048.5	1.09282e+07	1.08699e+07	2.01535e+07	1.55051e+06	1.95597e+08	3.37017e+08	1.57574e+08	8.84017e+07	163784	6.67361e+06	2.37781e+06	1.21278e+07	8.18278e+07	7.5649e+07	4.09657e+08	3.582e+08	3.61528e+08	8.51833e+06	7.97453e+06	370306	0	0	0	0	0	0	0	0	0	0	0	0	0	60958.1	8.41274e+07	3.30789e+07	0	0	0	0	0	27003	56043	0	0	0
2002	6.74497e+08	3.07852e+08	3.48651e+06	2.83305e+08	3.55151e+08	2.9043e+09	7.43038e+06	2.35755e+06	9.80068e+07	1.00805e+08	3.65124e+07	10892.1	5.04876e+08	7.41333e+07	2.38203e+07	3.09386e+08	7.00182e+08	5322.5	0	1.35652e+08	0	4.4247e+07	323840	0	0	0	0	0	0	0	0	0	0	0	0	0	0	4.38669e+07	1.73813e+08	0	0	0	0	0	583678	177996	0	0	0
2003	3.08092e+07	3.3542e+06	689561	1.44885e+07	1.04347e+08	5.75056e+08	0	6.87659e+08	2.36008e+08	8.34806e+07	3.7367e+07	125558	1.62964e+08	1.02705e+08	1.01448e+08	1.92881e+08	1.54738e+09	1.80718e+08	6.38854e+08	5.37218e+07	3.71723e+07	1.43527e+07	107012	0	0	0	0	0	0	0	0	0	0	0	0	0	0	1.447e+08	3.4285e+06	0	0	0	7241.24	0	1.03993e+06	1.25407e+07	0	0	0
2004	6.51964e+07	4.75761e+07	2.08776e+08	2.34762e+08	7.69376e+07	2.63246e+08	3.77331e+06	5.10296e+07	4.73774e+08	3.99586e+08	1.41968e+08	512.252	8.95911e+07	4.36776e+07	2.25072e+08	9.72818e+07	4.84033e+08	4.28493e+08	3.6575e+07	3.28685e+08	1.68945e+07	518200	208437	0	0	0	0	0	0	0	0	0	0	0	0	0	3.43257e+06	1.53456e+08	3.51833e+07	0	0	0	0	0	1.01374e+07	5.03652e+06	0	0	0
2005	5.49737e+06	6.02696e+07	3.25798e+06	3.30168e+08	2.89366e+08	9.84835e+08	2.8603e+09	2.22261e+08	1.07497e+08	1.80156e+08	5.76395e+07	88151.1	1.31282e+08	1.78015e+07	7.24121e+07	3.41927e+07	5.32523e+08	1.08382e+09	1.34516e+08	1.35723e+08	2.32463e+06	91598	249784	0	0	0	0	0	0	0	0	0	0	0	0	0	1.86878e+07	4.54318e+08	3.54428e+07	0	0	0	0	2375.26	3.05363e+06	4.0893e+07	0	0	0
2006	636150	274233	465680	8.40567e+07	4.173e+07	4.08797e+07	4.64557e+08	8.42121e+08	1.92909e+07	3.71359e+08	6.21697e+08	3392.23	5.45261e+08	1.33285e+08	1.79074e+08	4.02295e+07	1.4682e+08	2.25729e+08	967468	1.82486e+09	1.44198e+08	3.40245e+06	9.88455e+06	0	0	0	0	0	0	0	0	0	0	0	0	0	1.90973e+06	3.71701e+07	189618	0	0	0	0	0	4.20507e+06	7.84579e+06	0	0	35114.5
2007	1.53092e+07	5.55824e+07	1.22846e+07	4.77711e+07	3.01924e+07	6.02619e+07	1.13217e+08	1.38978e+08	1.50645e+08	6.94393e+08	2.19609e+09	867315	3.30134e+08	4.00456e+07	2.53973e+08	9.13366e+07	5.41933e+08	1.63554e+09	1.91829e+08	5.08989e+08	1.52437e+07	0	0	0	0	0	0	0	0	0	0	0	0	0	0	0	6.48346e+06	1.01903e+08	4.42888e+07	0	0	0	0	0	1.06424e+06	591027	36.8694	0	10792.6
2008	3.03181e+07	9.07971e+06	3.45025e+07	1.61661e+08	5.51689e+08	4.40213e+09	4.46529e+09	5.9696e+08	1.84979e+07	1.51648e+08	1.98333e+08	1977.86	1.66948e+08	6.03429e+08	4.38936e+07	2.07991e+08	7.62788e+08	4.56005e+07	2.88082e+08	7.12202e+08	7.6534e+06	0	0	0	0	0	0	0	0	0	0	0	0	0	0	0	3.00552e+07	1.21054e+08	9.9596e+06	0	0	0	0	0	1.11248e+06	2.77999e+07	0	0	0
2009	3.1736e+07	1.18427e+08	167890	1.45406e+09	5.70332e+08	1.97525e+09	0	1.05144e+09	4.36889e+09	1.5064e+09	9.84252e+08	6.64929e+06	1.11793e+09	1.97373e+09	2.3958e+09	2.40631e+09	1.36358e+08	6.99462e+07	243608	9.42032e+08	0	0	0	0	0	0	0	0	0	0	0	0	0	0	0	0	5.4116e+08	2.78486e+08	1.22172e+08	0	0	0	0	0	1.21985e+07	2.74616e+08	0	0	0
2010	2.48495e+07	1.95399e+08	5.1986e+08	9.69191e+09	3.05953e+08	3.34049e+08	0	1.61494e+09	3.38637e+07	1.26571e+08	2.21088e+08	0	9.8199e+07	5.17254e+07	3.14497e+07	8.03805e+06	6.77003e+06	6.40382e+08	2.2905e+08	4.02244e+08	4.87507e+06	0	0	0	0	0	0	0	0	0	0	0	0	0	0	0	1.02299e+08	2.29584e+08	2.06169e+08	0	0	0	0	0	1.68586e+07	4.97723e+07	0	0	0
2011	5.21923e+07	4.18897e+08	1.10989e+08	4.69215e+08	4.99242e+08	1.78877e+09	1.93978e+09	2.59621e+10	1.12465e+10	1.5298e+09	1.22559e+08	1.07918e+07	1.17278e+09	1.57503e+09	1.76263e+09	1.71691e+09	5.68777e+09	7.43195e+09	6.72622e+08	5.45923e+09	1.57168e+07	0	0	0	0	0	0	0	0	0	0	0	0	0	0	0	3.89033e+06	2.53802e+08	4.1973e+08	0	0	0	0	0	856138	1.3537e+07	0	0	0
2012	1.22931e+08	2.12939e+08	8.722e+06	1.9311e+08	6.95496e+08	2.9967e+09	8.74894e+08	1.51668e+11	1.11009e+10	2.08112e+09	7.47444e+08	5.36615e+06	1.01255e+09	7.00834e+08	4.31223e+09	1.5807e+09	6.01043e+09	3.35305e+10	3.50797e+09	3.19818e+09	22703	572303	0	0	0	0	0	0	0	0	0	0	0	0	0	0	4.90313e+07	1.76152e+08	1.92589e+08	0	0	0	0	0	2.18923e+06	2.17265e+07	0	0	0
2013	8.85328e+07	2.10047e+08	1.53889e+08	4.32058e+08	3.03066e+08	9.52906e+08	1.13714e+07	2.52172e+10	3.69554e+10	3.38097e+09	8.09651e+08	0	1.11105e+09	1.81697e+08	2.10902e+07	6.3407e+08	1.01241e+09	7.11235e+09	2.84879e+08	8.45046e+09	5.95945e+07	0	0	0	0	0	0	0	0	0	0	0	0	0	0	0	9.21835e+06	2.21571e+08	1.59252e+08	0	0	0	0	0	739817	3.20324e+07	0	0	0
2014	5.9972e+07	6.82468e+08	1.78917e+08	7.34146e+08	8.46106e+08	1.70062e+09	2.43598e+07	2.09268e+09	3.61891e+09	2.30209e+09	8.52161e+09	770985	3.3683e+09	1.92261e+09	2.01698e+09	3.66851e+09	2.27581e+09	2.4301e+09	5.82844e+07	4.46308e+08	1.37919e+07	0	0	0	0	0	0	0	0	0	0	0	0	0	0	0	3.38712e+08	8.99599e+08	4.27398e+08	0	396541	0	0	0	9.31676e+06	1.07598e+08	0	0	0
2015	6.08278e+06	6.65393e+07	1.1628e+08	1.3488e+09	6.05031e+08	1.11556e+09	2.72757e+09	1.32677e+10	2.7494e+09	1.33625e+09	4.65283e+09	1.07784e+07	3.03014e+09	1.11359e+09	3.44194e+08	4.78925e+09	2.46173e+09	3.36322e+09	708186	3.60299e+06	658.984	0	0	0	0	0	0	0	0	0	0	3214.21	0	0	0	0	230008	2.08274e+08	1.05627e+08	0	0	0	0	0	3.87625e+06	1.43676e+07	16243.3	0	0
2016	2.59758e+07	1.16524e+08	4.28577e+07	1.24673e+08	1.12705e+08	1.1913e+09	4.14621e+08	9.79961e+09	1.48575e+10	1.2356e+09	1.16255e+08	0	1.26977e+09	5.24785e+08	7.64347e+07	4.67763e+09	3.86562e+09	2.10505e+09	5.61336e+08	1.28428e+09	7.71657e+06	0	0	0	0	0	0	0	0	0	0	0	0	0	0	0	1.148e+06	2.85177e+08	1.92086e+08	0	0	0	0	0	995911	5.92684e+06	0	0	0
2017	4.77955e+07	1.19054e+09	5.53934e+08	5.23485e+08	1.95034e+08	4.73674e+08	1.66978e+08	8.01085e+08	1.67869e+09	6.89746e+08	2.56183e+09	0	2.22472e+09	1.93206e+09	2.37055e+08	1.54635e+09	5.54864e+07	1.11396e+08	2.08701e+08	8.09452e+08	3.99593e+07	0	0	0	0	0	0	0	0	0	0	9.7551e+06	0	0	0	0	2.23913e+07	4.02113e+09	2.3996e+09	0	0	0	0	0	159618	1.74067e+07	0	0	0
[truncated: 133 more columns]
